# Supplementary material for: MiR-218-5p Affects Subcutaneous Adipogenesis by Targeting ACSL1, a Novel Candidate for Pig Fat Deposition
Source: Genes (Basel). 2022 Jan 28;13(2):260. doi: 10.3390/genes13020260 (PMC8871969; doi:10.3390/genes13020260)
Supplement: Supplementary file 1 [file genes-13-00260-s001.zip › Supplementary/Supplementary Table S1.xlsx]

## Sheet: Sheet1
Genes (Gene ID )	Sequences of primer pairs (5'-3')	Product size (bp）	Usage
ACSL1(448982)	F:ATGTCGGAGTGTGTGGGTTC/R:AGTTCCGAGGGTGTCGTAGA	165	qRT-PCR
PPARγ(397671)	F:AACATTTCACAAGAGGTGACCA/R:TAATAAGGCGGGGACACAGG	278	qRT-PCR
C/EBPα(397307)	F:GGCATCTGCGAACACGAGA/R:AGGAACTCGTCGTTGAAGGC	74	qRT-PCR
FABP4(399533)	F:GCCAAACCCAACCTGATCAT/R:TCCCACTTCTGCACCTGTAC	188	qRT-PCR
HSL(397583)	F:GCCCGAGACGAGATTAGCA/R:ATGAAGGGATTCTTGACGATG	143	qRT-PCR
ATGL(100049704)	F:TGTTCCCCAAAGAGACGACG/R:CGTTGGCCACTAGGGAGGA	117	qRT-PCR
APOE(397576)	F:GAGGGTTCTGTGGGTTGCTT/R:GACTGCACCCAGCGCAGGTA	174	qRT-PCR
FASN(397561)	F:GACCTTTCCAACAACCACGC/R:CCTGGATGACCACTTTGCCT	250	qRT-PCR
RPLP0(100049695)	F:TCCAGGCTTTAGGCATCACC/R:GGCTCCCACTTTGTCTCCAG	95	qRT-PCR
ssc-miR-218-5p	F:TTGTGCTTGATCTAACCATGT		miRNA qRT-PCR
U6	F:GCTTCGGCAGCACATATACT/R:TTCACGAATTTGCGGTCAT`		miRNA qRT-PCR
