# Supplementary material for: MiR-218-5p Affects Subcutaneous Adipogenesis by Targeting ACSL1, a Novel Candidate for Pig Fat Deposition
Source: Genes (Basel). 2022 Jan 28;13(2):260. doi: 10.3390/genes13020260 (PMC8871969; doi:10.3390/genes13020260)
Supplement: Supplementary file 1 [file genes-13-00260-s001.zip › Supplementary/Supplementary Table S2.xlsx]

## Sheet: Sheet1
Name	Sequences(5'-3')
siRNA-321	GCAUACGGGUGUCCAAUAATT
siRNA-2031	GGUCAGAGGUAUUAGUCUUTT
siRNA-1131	GGAUGAUCUCAAGGCCCUUTT
siRNA-NC	UUCUCCGAACGUGUCACGUTT
miR-218-5p mimics	UUGUGCUUGAUCUAACCAUGU
mimics NC	UUCUCCGAACGUGUCACGUTT
miR-218-5p inhibitor	ACAUGGUUAGAUCAAGCACAA
Inhibitor NC	CAGUACUUUUGUGUAGUACAA
